# Supplementary material for: Novel idebenone derivatives attenuated oxidative stress injury and myocardial damage
Source: Front Chem. 2025 Feb 24;13:1544616. doi: 10.3389/fchem.2025.1544616 (PMC11891201; doi:10.3389/fchem.2025.1544616)
Supplement: Supplementary file 3 [file DataSheet4.zip]

Archive with 6 entries (5 files):
- HE organ IDE-1 Original data/
- HE organ IDE-1 Original data/IDE-1-heart.tif
- HE organ IDE-1 Original data/IDE-1-kidney.tif
- HE organ IDE-1 Original data/IDE-1-liver.tif
- HE organ IDE-1 Original data/IDE-1-lung.tif
- HE organ IDE-1 Original data/IDE-1-spleen.tif
