# Supplementary material for: Novel idebenone derivatives attenuated oxidative stress injury and myocardial damage
Source: Front Chem. 2025 Feb 24;13:1544616. doi: 10.3389/fchem.2025.1544616 (PMC11891201; doi:10.3389/fchem.2025.1544616)
Supplement: Supplementary file 4 [file DataSheet1.zip]

Archive with 51 entries (46 files):
- WB Original data/
- WB Original data/Bax/
- WB Original data/Bax/1 Actin with maker.png
- WB Original data/Bax/1 Actin.png
- WB Original data/Bax/1 BAX with maker.png
- WB Original data/Bax/1 BAX.png
- WB Original data/Bax/2 Actin with maker.png
- WB Original data/Bax/2 Actin.png
- WB Original data/Bax/2 BAX with maker.png
- WB Original data/Bax/2 BAX.png
- WB Original data/Bax/3 Actin with maker.png
- WB Original data/Bax/3 Actin.png
- WB Original data/Bax/3 BAX with maker.png
- WB Original data/Bax/3 BAX.png
- WB Original data/BCL-2/
- WB Original data/BCL-2/1 Actin with maker.png
- WB Original data/BCL-2/1 Actin.png
- WB Original data/BCL-2/1 Bcl-2 with maker.png
- WB Original data/BCL-2/1 Bcl-2.png
- WB Original data/BCL-2/2 Actin with maker.png
- WB Original data/BCL-2/2 Actin.png
- WB Original data/BCL-2/2 Bcl-2 with maker.png
- WB Original data/BCL-2/2 Bcl-2.png
- WB Original data/BCL-2/3 Actin and Bcl-2 with maker.png
- WB Original data/BCL-2/3 Actin and Bcl-2.png
- WB Original data/Caspase 3/
- WB Original data/Caspase 3/1 Actin with maker.png
- WB Original data/Caspase 3/1 Actin.png
- WB Original data/Caspase 3/1 caspase 3 with maker.png
- WB Original data/Caspase 3/1 caspase 3.png
- WB Original data/Caspase 3/2 Actin with maker.png
- WB Original data/Caspase 3/2 Actin.png
- WB Original data/Caspase 3/2 caspase 3 with maker.png
- WB Original data/Caspase 3/2 caspase 3.png
- WB Original data/Caspase 3/3 Actin with maker.png
- WB Original data/Caspase 3/3 Actin.png
- WB Original data/Caspase 3/3 caspase 3 with maker.png
- WB Original data/Caspase 3/3 caspase 3.png
- WB Original data/HO-1/
- WB Original data/HO-1/1 Actin with maker.png
- WB Original data/HO-1/1 Actin.png
- WB Original data/HO-1/1 HO-1 with maker.png
- WB Original data/HO-1/1 HO-1.png
- WB Original data/HO-1/2 Actin with maker.png
- WB Original data/HO-1/2 Actin.png
- WB Original data/HO-1/2 HO-1 with maker.png
- WB Original data/HO-1/2 HO-1.png
- WB Original data/HO-1/3 Actin with maker.png
- WB Original data/HO-1/3 Actin.png
- WB Original data/HO-1/3 HO-1 with maker.png
- WB Original data/HO-1/3 HO-1.png
