# Supplementary material for: Novel idebenone derivatives attenuated oxidative stress injury and myocardial damage
Source: Front Chem. 2025 Feb 24;13:1544616. doi: 10.3389/fchem.2025.1544616 (PMC11891201; doi:10.3389/fchem.2025.1544616)
Supplement: Supplementary file 5 [file DataSheet6.zip]

Archive with 28 entries (24 files):
- Tunel tissue/
- Tunel tissue/Control/
- Tunel tissue/Control/1-1.jpg
- Tunel tissue/Control/1-2.jpg
- Tunel tissue/Control/1-3.jpg
- Tunel tissue/Control/2-1.jpg
- Tunel tissue/Control/2-2.jpg
- Tunel tissue/Control/2-3.jpg
- Tunel tissue/Control/3-1.jpg
- Tunel tissue/Control/3-2.jpg
- Tunel tissue/Control/3-3.jpg
- Tunel tissue/ISO/
- Tunel tissue/ISO/7-1.jpg
- Tunel tissue/ISO/7-2.jpg
- Tunel tissue/ISO/7-3.jpg
- Tunel tissue/ISO/8-1.jpg
- Tunel tissue/ISO/8-2.jpg
- Tunel tissue/ISO/8-3.jpg
- Tunel tissue/ISO + IDE 1/
- Tunel tissue/ISO + IDE 1/4-1.jpg
- Tunel tissue/ISO + IDE 1/4-2.jpg
- Tunel tissue/ISO + IDE 1/4-3.jpg
- Tunel tissue/ISO + IDE 1/5-1.jpg
- Tunel tissue/ISO + IDE 1/5-2.jpg
- Tunel tissue/ISO + IDE 1/5-3.jpg
- Tunel tissue/ISO + IDE 1/6-1.jpg
- Tunel tissue/ISO + IDE 1/6-2.jpg
- Tunel tissue/ISO + IDE 1/6-3.jpg
