# Supplementary material for: Novel idebenone derivatives attenuated oxidative stress injury and myocardial damage
Source: Front Chem. 2025 Feb 24;13:1544616. doi: 10.3389/fchem.2025.1544616 (PMC11891201; doi:10.3389/fchem.2025.1544616)
Supplement: Supplementary file 6 [file DataSheet2.zip]

Archive with 10 entries (9 files):
- ROS Original data/
- ROS Original data/control(1).tif
- ROS Original data/control(2).tif
- ROS Original data/control(3).tif
- ROS Original data/H2O2 (1).tif
- ROS Original data/H2O2 (2).tif
- ROS Original data/H2O2 (3).tif
- ROS Original data/H2O2+IDE-1(1).tif
- ROS Original data/H2O2+IDE-1(2).tif
- ROS Original data/H2O2+IDE-1(3).tif
