# Supplementary material for: Novel idebenone derivatives attenuated oxidative stress injury and myocardial damage
Source: Front Chem. 2025 Feb 24;13:1544616. doi: 10.3389/fchem.2025.1544616 (PMC11891201; doi:10.3389/fchem.2025.1544616)
Supplement: Supplementary file 7 [file DataSheet5.zip]

Archive with 4 entries (3 files):
- HE tissue/
- HE tissue/control.tif
- HE tissue/ISO + IDE-1.tif
- HE tissue/ISO.tif
